# Supplementary material for: Extracellular activity of a bacterial protease associated with reduced phage infectivity
Source: PLoS One. 2026 May 14;21(5):e0332566. doi: 10.1371/journal.pone.0332566 (PMC13175485; doi:10.1371/journal.pone.0332566)
Supplement: S6 File — (CSV) [file pone.0332566.s006.csv]

	Titer	Phage	Protease	Rep
1	2.00E+06	Zayit	WT protease	1
2	5.00E+05	Zayit	WT protease	2
3	1.00E+06	Zayit	WT protease	3
4	2.00E+05	Zayit	No protease	1
5	7.00E+04	Zayit	No protease	2
6	3.00E+05	Zayit	No protease	3
7	6.00E+06	Alon	WT protease	1
8	1.00E+07	Alon	WT protease	2
9	8.00E+06	Alon	WT protease	3
10	5.00E+09	Alon	No protease	1
11	4.00E+09	Alon	No protease	2
12	4.00E+09	Alon	No protease	3
13	3.00E+09	BoomerJR	WT protease	1
14	3.00E+09	BoomerJR	WT protease	2
15	4.00E+09	BoomerJR	WT protease	3
16	3.00E+09	BoomerJR	No protease	1
17	2.00E+09	BoomerJR	No protease	2
18	2.00E+09	BoomerJR	No protease	3
19	2.00E+06	Manuel	WT protease	1
20	7.00E+07	Manuel	WT protease	2
21	7.00E+07	Manuel	WT protease	3
22	6.00E+07	Manuel	No protease	1
23	2.00E+07	Manuel	No protease	2
24	4.00E+07	Manuel	No protease	3
25	2.00E+05	EhyElimayoE	WT protease	1
26	2.00E+05	EhyElimayoE	WT protease	2
27	2.00E+05	EhyElimayoE	WT protease	3
28	2.00E+05	EhyElimayoE	No protease	1
29	2.00E+05	EhyElimayoE	No protease	2
30	2.00E+05	EhyElimayoE	No protease	3
31	3.00E+09	Dagobah	WT protease	1
32	3.00E+09	Dagobah	WT protease	2
33	2.00E+08	Dagobah	WT protease	3
34	7.00E+09	Dagobah	No protease	1
35	4.00E+08	Dagobah	No protease	2
36	2.00E+08	Dagobah	No protease	3
37	2.00E+11	Kromp	WT protease	1
38	1.00E+11	Kromp	WT protease	2
39	3.00E+10	Kromp	WT protease	3
40	9.00E+10	Kromp	No protease	1
41	6.00E+10	Kromp	No protease	2
42	2.00E+10	Kromp	No protease	3
