# Supplementary material for: Extracellular activity of a bacterial protease associated with reduced phage infectivity
Source: PLoS One. 2026 May 14;21(5):e0332566. doi: 10.1371/journal.pone.0332566 (PMC13175485; doi:10.1371/journal.pone.0332566)
Supplement: S7 File — (CSV) [file pone.0332566.s007.csv]

	Base.Sequence	Intensity Rep 1	Intensity Rep 2	Intensity Rep 3	Detection Type Rep1	Detection Type Rep2	Detection Type Rep3	position_seq	peptide_length
1	PATENYSWL	154000	90100	157000	MBR	MBR	MBR	70	9
2	TSGCTGTLVK	1e+07	2810000	348000	MSMS	MSMS	MBR	81	10
3	SDWVVTA	63700000	36700000	56500000	MBR	MBR	MBR	91	7
4	SDWVVTAR	1.12e+08	47900000	36800000	MSMS	MSMS	MSMS	91	8
5	HCPTPSSVR	3390000	1980000	631000	MSMS	MBR	MBR	99	9
6	VGSVNRTSGGTVVGVR	2750000	3220000	3100000	MSMS	MSMS	MBR	108	16
7	SVNRTSGGTVVGVR	747000	667000	1500000	MBR	MSMS	MBR	110	14
8	TSGGTVV	2.37e+09	1.92e+09	2.62e+09	MSMS	MBR	MBR	114	7
9	TSGGTVVGV	78100000	86800000	1.07e+08	MSMS	MSMS	MSMS	114	9
10	TSGGTVVGVR	1.54e+09	4.19e+08	4.42e+08	MSMS	MSMS	MSMS	114	10
11	TSGGTVVGVRR	25100000	21900000	6130000	MBR	MBR	MSMS	114	11
12	SGGTVVGVR	25200000	7390000	8540000	MSMS	MSMS	MSMS	115	9
13	SGGTVVGVRR	2360000	2420000	909000	MBR	MBR	MBR	115	10
14	RAVNNPTIDVK	4.36e+08	6.4e+08	6.12e+08	MSMS	MSMS	MSMS	124	11
15	RAVNNPTIDVKLLQLSSAVSYAPAPIPTTSGEVGTATR	7370000	48800	121000	MSMS	MBR	MBR	124	38
16	AVNNPTIDVK	1.26e+09	1.22e+09	1.04e+09	MSMS	MSMS	MSMS	125	10
17	AVNNPTIDVKLL	723000	1540000	672000	MBR	MSMS	MBR	125	12
18	AVNNPTIDVKLLQLSSAVSYAPAPIPTTSGEVGTATR	2360000	30000	534000	MSMS	MBR	MSMS	125	37
19	VNNPTIDVK	28100000	36200000	6.1e+07	MBR	MSMS	MSMS	126	9
20	NNPTIDVK	24900000	17500000	57600000	MSMS	MSMS	MBR	127	8
21	NPTIDVK	16100000	8960000	19800000	MSMS	MSMS	MSMS	128	7
22	LLQLSSAVSYAPAPIPTTSGEVGTATR	7e+06	7120000	3830000	MSMS	MSMS	MSMS	135	27
23	QLSSAVSYAPAPIPTTSGEVGTATR	8110000	1900000	2410000	MSMS	MSMS	MBR	137	25
24	SSAVSYAPAPIPTTSGEVGTATR	77300000	50600000	8410000	MSMS	MSMS	MSMS	139	23
25	SAVSYAPAPIPTTSGEVGTATR	5.46e+08	3.72e+08	3.1e+07	MSMS	MSMS	MSMS	140	22
26	AVSYAPAPIPTTSGEVGTATR	42200000	23300000	3640000	MSMS	MSMS	MSMS	141	21
27	VSYAPAPIPTTSGEVGTATR	44100000	29100000	6860000	MSMS	MSMS	MSMS	142	20
28	SYAPAPIPTTSGEVGTATR	3.02e+08	2.06e+08	3.6e+07	MSMS	MSMS	MSMS	143	19
29	YAPAPIPTTSGEVGTATR	1.33e+08	1.6e+08	19400000	MSMS	MSMS	MSMS	144	18
30	APAPIPTTSGEVGTATR	2.48e+09	9.4e+08	2.51e+08	MSMS	MSMS	MSMS	145	17
31	PAPIPTTSGEVGTATR	5350000	4660000	290000	MSMS	MSMS	MBR	146	16
32	APIPTTSGEVGTATR	80900000	34300000	3210000	MSMS	MSMS	MSMS	147	15
33	TSGEVGTATR	2.67e+08	1.92e+08	19700000	MSMS	MSMS	MSMS	152	10
34	SGEVGTATR	1660000	3e+06	177000	MSMS	MSMS	MBR	153	9
35	GEVGTATR	841000	10500000	986000	MBR	MSMS	MBR	154	8
36	GCGSTPTVAHELDTSILSDNR	1280000	2650000	16200000	MSMS	MSMS	MBR	173	21
37	CGSTPTVAHELDTSILSDNR	15600000	21200000	10200000	MSMS	MSMS	MSMS	174	20
38	GSTPTVAHELDTSILSDNR	4060000	11900000	2540000	MSMS	MSMS	MSMS	175	19
39	VAHELDTSILSDNR	1.3e+08	4.49e+08	3.53e+08	MSMS	MSMS	MSMS	180	14
40	AHELDTSILSDNR	882000	5260000	8050000	MBR	MSMS	MSMS	181	13
41	HELDTSILSDNR	10500000	46200000	69500000	MSMS	MSMS	MSMS	182	12
42	ELDTSILSDNR	3.08e+08	5.66e+08	6.49e+08	MSMS	MSMS	MSMS	183	11
43	LDTSILSDNR	1210000	1200000	1190000	MSMS	MSMS	MBR	184	10
44	DTSILSDNR	2.61e+08	2.26e+08	2.32e+08	MSMS	MSMS	MSMS	185	9
45	TSILSDNR	23600000	17500000	15700000	MBR	MSMS	MSMS	186	8
46	YGDSGGPQVR	13400000	10900000	13700000	MSMS	MSMS	MSMS	216	10
47	GDSGGPQVR	3e+08	3.21e+08	2.86e+08	MSMS	MSMS	MSMS	217	9
48	DSGGPQVR	682000	665000	324000	MBR	MSMS	MBR	218	8
49	QIDGVWH	48200000	7.3e+07	1.62e+08	MBR	MBR	MSMS	226	7
50	QIDGVWHVV	3.6e+08	4.28e+08	7.42e+08	MSMS	MSMS	MSMS	226	9
51	QIDGVWHVVGA	2.49e+08	3.76e+08	1.17e+08	MBR	MBR	MBR	226	11
52	QIDGVWHVVGAT	3.98e+08	7.4e+08	3.66e+08	MSMS	MSMS	MSMS	226	12
53	QIDGVWHVVGATSR	15100000	64200000	10400000	MSMS	MSMS	MSMS	226	14
54	SGNNHPICAT	22800000	3.7e+07	44800000	MSMS	MBR	MSMS	240	10
55	SGNNHPICATGPS	2620000	3680000	6570000	MSMS	MSMS	MSMS	240	13
56	SGNNHPICATGPSIY	52900000	40700000	8230000	MBR	MSMS	MBR	240	15
57	IYGDLSSIR	2750000	3790000	1500000	MBR	MBR	MBR	253	9
58	SWIDTQVGGLPA	1.55e+09	5.17e+08	1.64e+09	MSMS	MSMS	MSMS	262	12
59	DTQVGGLPA	570000	3490000	4530000	MBR	MSMS	MBR	265	9
60	QVGGLPA	1.04e+08	2.23e+08	3.25e+08	MSMS	MSMS	MBR	267	7
