# Supplementary material for: Extracellular activity of a bacterial protease associated with reduced phage infectivity
Source: PLoS One. 2026 May 14;21(5):e0332566. doi: 10.1371/journal.pone.0332566 (PMC13175485; doi:10.1371/journal.pone.0332566)
Supplement: S8 File — (CSV) [file pone.0332566.s008.csv]

Titer	Protease	Rep
11000000	WT protease	1
1100000000	WT protease	2
10000000	WT protease	3
12000000000	Mutant protease (S219A)	1
60000000000	Mutant protease (S219A)	2
7000000000	Mutant protease (S219A)	3
18000000000	No protease	1
8000000000	No protease	2
14000000000	No protease	3
