# Supplementary material for: Extracellular activity of a bacterial protease associated with reduced phage infectivity
Source: PLoS One. 2026 May 14;21(5):e0332566. doi: 10.1371/journal.pone.0332566 (PMC13175485; doi:10.1371/journal.pone.0332566)
Supplement: S9 File — (CSV) [file pone.0332566.s009.csv]

Titer	Protease	Rep
3000000	WT protease	1
2000000	WT protease	2
5000000	WT protease	3
4000000000	Mutant protease (S219A)	1
2000000000	Mutant protease (S219A)	2
4000000000	Mutant protease (S219A)	3
5000000000	No protease	1
1000000000	No protease	2
4000000000	No protease	3
