# Supplementary material for: Extracellular activity of a bacterial protease associated with reduced phage infectivity
Source: PLoS One. 2026 May 14;21(5):e0332566. doi: 10.1371/journal.pone.0332566 (PMC13175485; doi:10.1371/journal.pone.0332566)
Supplement: S10 File — (CSV) [file pone.0332566.s010.csv]

Titer	Protease	Escaper	Rep
2.00E+09	WT protease	escaper	1
6.00E+09	Mutant protease (S219A)	escaper	1
2.00E+07	WT protease	control	1
5.00E+08	Mutant protease (S219A)	control	1
9.00E+08	WT protease	escaper	2
7.00E+09	Mutant protease (S219A)	escaper	2
7.00E+03	WT protease	control	2
7.00E+09	Mutant protease (S219A)	control	2
