# Supplementary material for: Extracellular activity of a bacterial protease associated with reduced phage infectivity
Source: PLoS One. 2026 May 14;21(5):e0332566. doi: 10.1371/journal.pone.0332566 (PMC13175485; doi:10.1371/journal.pone.0332566)
Supplement: S11 File — (CSV) [file pone.0332566.s011.csv]

	Titer	Phage	Protease	Rep
1	1.00E+11	Alon	WT protease	1
2	1.00E+11	Alon	WT protease	2
3	4.00E+11	Alon	WT protease	3
4	2.00E+12	Alon	Mutant protease (S219A)	1
5	3.00E+12	Alon	Mutant protease (S219A)	2
6	2.00E+12	Alon	Mutant protease (S219A)	3
7	4.00E+12	Dagobah	WT protease	1
8	2.00E+12	Dagobah	WT protease	2
9	3.00E+12	Dagobah	WT protease	3
10	2.00E+12	Dagobah	Mutant protease (S219A)	1
11	3.00E+12	Dagobah	Mutant protease (S219A)	2
12	3.00E+12	Dagobah	Mutant protease (S219A)	3
13	3.00E+11	Kromp	WT protease	1
14	4.00E+11	Kromp	WT protease	2
15	4.00E+11	Kromp	WT protease	3
16	3.00E+11	Kromp	Mutant protease (S219A)	1
17	3.00E+11	Kromp	Mutant protease (S219A)	2
18	3.00E+11	Kromp	Mutant protease (S219A)	3
