# Supplementary material for: Extracellular activity of a bacterial protease associated with reduced phage infectivity
Source: PLoS One. 2026 May 14;21(5):e0332566. doi: 10.1371/journal.pone.0332566 (PMC13175485; doi:10.1371/journal.pone.0332566)
Supplement: S12 File — (CSV) [file pone.0332566.s012.csv]

Protease	Percent phages with DNA	Rep
WT protease	8.637873754	1
Mutant protease (S219A)	86.62420382	1
WT protease	7.419354839	2
Mutant protease (S219A)	80.92105263	2
WT protease	16.50485437	3
Mutant protease (S219A)	82.41042345	3
