# Supplementary material for: Extracellular activity of a bacterial protease associated with reduced phage infectivity
Source: PLoS One. 2026 May 14;21(5):e0332566. doi: 10.1371/journal.pone.0332566 (PMC13175485; doi:10.1371/journal.pone.0332566)
Supplement: S13 File — (CSV) [file pone.0332566.s013.csv]

	Base.Sequence	Intensity S219A mutant protease Rep 1	Intensity S219A mutant protease Rep 2	Intensity S219A mutant protease Rep 3	Detection Type S219A mutant protease Rep 1	Detection Type S219A mutant protease Rep 2	Detection Type S219A mutant protease Rep 3	position_seq	peptide_length
1	PATENYSWL	1.58E+08	1.50E+08	1.35E+08	MSMS	MSMS	MSMS	70	9
2	PATENYSWLVY	4.40E+07	9.28E+06	1.43E+07	MSMS	MSMS	MSMS	70	11
3	PATENYSWLVYT	3.75E+06	2.25E+06	1.05E+05	MSMS	MBR	MBR	70	12
4	PATENYSWLVYTS	1.49E+07	7.04E+05	8.27E+05	MSMS	MBR	MSMS	70	13
5	TSGCTGTLVK	2.82E+06	4.61E+05	2.00E+05	MSMS	MBR	MBR	81	10
6	SDWVVTA	3.03E+05	3.36E+07	5.87E+07	MBR	MSMS	MBR	91	7
7	SDWVVTAR	1.15E+07	6.40E+06	2.66E+07	MSMS	MSMS	MSMS	91	8
8	HCPTPSSVR	6.17E+05	1.33E+06	6.83E+05	MBR	MSMS	MBR	99	9
9	VGSVNRTSGGTVVGVR	4.41E+05	2.70E+06	9.62E+05	MBR	MSMS	MSMS	108	16
10	TSGGTVV	6.35E+08	7.52E+08	6.61E+08	MSMS	MBR	MSMS	114	7
11	TSGGTVVGV	2.34E+07	2.46E+07	1.51E+07	MSMS	MSMS	MSMS	114	9
12	TSGGTVVGVR	1.80E+08	1.48E+07	4.47E+07	MSMS	MSMS	MSMS	114	10
13	TSGGTVVGVRR	1.19E+06	8.11E+06	3.25E+07	MBR	MSMS	MSMS	114	11
14	SGGTVVGVR	3.14E+06	4.70E+05	6.58E+05	MSMS	MBR	MBR	115	9
15	SGGTVVGVRR	1.50E+05	7.29E+05	3.45E+06	MBR	MBR	MSMS	115	10
16	RAVNNPTIDVK	1.24E+08	1.69E+08	2.30E+08	MSMS	MSMS	MSMS	124	11
17	RAVNNPTIDVKLLQLSSAVSYAPAPIPTTSGEVGTATR	9.95E+05	3.46E+04	3.96E+05	MSMS	MBR	MBR	124	38
18	AVNNPTIDVK	6.76E+08	4.87E+08	5.16E+08	MSMS	MSMS	MSMS	125	10
19	AVNNPTIDVKLL	1.14E+06	4.41E+05	3.61E+05	MSMS	MBR	MBR	125	12
20	AVNNPTIDVKLLQLSSAVSYAPAPIPTTSGEVGTATR	1.64E+06	1.00E+06	2.14E+07	MSMS	MSMS	MSMS	125	37
21	VNNPTIDVK	1.60E+07	2.13E+07	2.14E+07	MSMS	MSMS	MSMS	126	9
22	NNPTIDVK	5.34E+07	3.13E+07	3.03E+07	MBR	MSMS	MSMS	127	8
23	NPTIDVK	6.19E+06	4.46E+06	9.05E+06	MBR	MSMS	MSMS	128	7
24	LLQLSSAVSYAPAPIPTTSGEVGTATR	1.94E+06	4.87E+06	7.27E+06	MSMS	MSMS	MSMS	135	27
25	QLSSAVSYAPAPIPTTSGEVGTATR	1.35E+06	1.98E+06	2.92E+06	MSMS	MSMS	MSMS	137	25
26	SSAVSYAPAPIPTTSGEVGTATR	7.00E+07	3.74E+06	8.43E+06	MSMS	MSMS	MSMS	139	23
27	SAVSYAPAPIPTTSGEVGTATR	1.46E+08	4.58E+07	1.13E+08	MSMS	MSMS	MSMS	140	22
28	AVSYAPAPIPTTSGEVGTATR	1.76E+07	9.56E+06	1.51E+07	MSMS	MSMS	MSMS	141	21
29	VSYAPAPIPTTSGEVGTATR	2.37E+07	1.49E+07	1.33E+07	MSMS	MSMS	MSMS	142	20
30	SYAPAPIPTTSGEVGTATR	1.39E+08	9.57E+07	1.10E+08	MSMS	MSMS	MSMS	143	19
31	YAPAPIPTTSGEVGTATR	8.62E+07	4.11E+07	7.42E+07	MSMS	MSMS	MSMS	144	18
32	APAPIPTTSGEVGTATR	1.20E+08	7.56E+07	1.09E+08	MSMS	MSMS	MSMS	145	17
33	PAPIPTTSGEVGTATR	2.45E+06	8.75E+04	9.72E+05	MSMS	MBR	MSMS	146	16
34	APIPTTSGEVGTATR	2.36E+06	1.59E+06	1.67E+06	MSMS	MSMS	MSMS	147	15
35	PIPTTSGEVGTATR	4.18E+06	1.51E+05	3.46E+05	MSMS	MBR	MSMS	148	14
36	PTTSGEVGTATR	6.69E+06	8.61E+05	2.19E+06	MSMS	MSMS	MSMS	150	12
37	TSGEVGTATR	2.16E+08	8.03E+07	3.31E+07	MSMS	MSMS	MSMS	152	10
38	SGEVGTATR	5.15E+05	1.03E+06	3.42E+05	MBR	MBR	MBR	153	9
39	GEVGTATR	1.34E+06	2.01E+05	5.60E+04	MSMS	MBR	MBR	154	8
40	GCGSTPTVAHELDTSILSDNR	5.85E+06	3.07E+06	2.35E+05	MSMS	MSMS	MSMS	173	21
41	CGSTPTVAHELDTSILSDNR	8.07E+05	1.18E+06	1.06E+06	MSMS	MSMS	MSMS	174	20
42	GSTPTVAHELDTSILSDNR	1.07E+05	3.85E+06	6.64E+05	MBR	MSMS	MSMS	175	19
43	VAHELDTSILSDNR	1.35E+08	1.88E+08	1.86E+08	MSMS	MSMS	MSMS	180	14
44	AHELDTSILSDNR	1.11E+06	9.90E+05	2.04E+06	MSMS	MSMS	MSMS	181	13
45	HELDTSILSDNR	5.01E+06	1.46E+07	1.74E+07	MSMS	MSMS	MSMS	182	12
46	ELDTSILSDNR	8.18E+07	2.25E+08	2.57E+08	MSMS	MSMS	MSMS	183	11
47	LDTSILSDNR	1.12E+05	1.98E+05	1.92E+05	MBR	MBR	MBR	184	10
48	DTSILSDNR	5.30E+07	3.79E+07	6.34E+07	MSMS	MSMS	MSMS	185	9
49	TSILSDNR	3.21E+06	2.96E+06	3.86E+06	MSMS	MSMS	MSMS	186	8
50	NTNGDSGACYGDAGGPQVR	1.01E+06	1.98E+06	6.41E+05	MSMS	MSMS	MSMS	207	19
51	GDSGACYGDAGGPQVR	1.02E+06	7.27E+05	3.03E+05	MSMS	MSMS	MBR	210	16
52	YGDAGGPQVR	1.49E+07	1.13E+07	9.27E+06	MSMS	MSMS	MSMS	216	10
53	QIDGVWH	1.22E+08	5.35E+07	5.00E+07	MBR	MBR	MBR	226	7
54	QIDGVWHVV	5.64E+06	3.39E+08	4.61E+08	MSMS	MSMS	MSMS	226	9
55	QIDGVWHVVGA	3.88E+07	2.83E+07	3.19E+07	MSMS	MSMS	MBR	226	11
56	QIDGVWHVVGAT	6.16E+07	6.85E+07	5.95E+07	MSMS	MSMS	MSMS	226	12
57	QIDGVWHVVGATSR	1.41E+06	1.20E+07	1.68E+07	MSMS	MSMS	MSMS	226	14
58	DGVWHVVGATSR	1.29E+05	1.59E+05	2.54E+05	MBR	MBR	MSMS	228	12
59	SGNNHPICAT	2.74E+07	8.00E+07	2.54E+07	MBR	MBR	MSMS	240	10
60	SGNNHPICATGPS	2.86E+06	1.77E+06	3.38E+05	MSMS	MSMS	MBR	240	13
61	SGNNHPICATGPSIY	5.04E+06	2.75E+06	1.25E+06	MSMS	MSMS	MBR	240	15
62	SGNNHPICATGPSIYGDL	6.99E+06	2.13E+07	1.83E+06	MSMS	MSMS	MSMS	240	18
63	IYGDLSSIR	5.36E+06	2.55E+05	2.37E+05	MSMS	MBR	MBR	253	9
64	SWIDTQVGGLPA	5.89E+08	3.27E+08	5.60E+08	MSMS	MSMS	MSMS	262	12
65	DTQVGGLPA	5.78E+05	1.39E+06	1.65E+06	MBR	MSMS	MBR	265	9
66	QVGGLPA	1.23E+08	2.87E+08	2.90E+08	MBR	MSMS	MSMS	267	7
