# Supplementary material for: Extracellular activity of a bacterial protease associated with reduced phage infectivity
Source: PLoS One. 2026 May 14;21(5):e0332566. doi: 10.1371/journal.pone.0332566 (PMC13175485; doi:10.1371/journal.pone.0332566)
Supplement: S14 File — (CSV) [file pone.0332566.s014.csv]

Titer	Protease	Phage	Rep
1.00E+05	WT protease	Tapuz	1
8.00E+06	Mutant protease (S219A)	Tapuz	1
6.00E+04	WT protease	Tapuz	2
7.00E+08	Mutant protease (S219A)	Tapuz	2
8.00E+04	WT protease	Tapuz	3
1.00E+07	Mutant protease (S219A)	Tapuz	3
1.00E+07	WT protease	Alon	1
6.00E+09	Mutant protease (S219A)	Alon	1
1.00E+07	WT protease	Alon	2
6.00E+09	Mutant protease (S219A)	Alon	2
3.00E+06	WT protease	Alon	3
2.00E+09	Mutant protease (S219A)	Alon	3
