# Supplementary material for: Extracellular activity of a bacterial protease associated with reduced phage infectivity
Source: PLoS One. 2026 May 14;21(5):e0332566. doi: 10.1371/journal.pone.0332566 (PMC13175485; doi:10.1371/journal.pone.0332566)
Supplement: S15 File — (CSV) [file pone.0332566.s015.csv]

	Titer	Protease	Phage	escaper_number_full
1	6.00E+08	WT protease	Alon	Escaper 1
2	2.00E+09	Mutant protease (S219A)	Alon	Escaper 1
3	2.00E+09	WT protease	Alon	Escaper 2
4	6.00E+09	Mutant protease (S219A)	Alon	Escaper 2
5	2.00E+07	WT protease	Alon	Control 1
6	5.00E+08	Mutant protease (S219A)	Alon	Control 1
7	1.00E+09	WT protease	Alon	Escaper 3
8	2.00E+09	Mutant protease (S219A)	Alon	Escaper 3
9	9.00E+08	WT protease	Alon	Escaper 4
10	7.00E+09	Mutant protease (S219A)	Alon	Escaper 4
11	7.00E+03	WT protease	Alon	Control 2
12	7.00E+09	Mutant protease (S219A)	Alon	Control 2
13	3.00E+08	WT protease	Alon	Escaper 5
14	5.00E+09	Mutant protease (S219A)	Alon	Escaper 5
15	3.00E+04	WT protease	Alon	Control 3
16	3.00E+09	Mutant protease (S219A)	Alon	Control 3
