# Supplementary material for: Extracellular activity of a bacterial protease associated with reduced phage infectivity
Source: PLoS One. 2026 May 14;21(5):e0332566. doi: 10.1371/journal.pone.0332566 (PMC13175485; doi:10.1371/journal.pone.0332566)
Supplement: S16 File — (CSV) [file pone.0332566.s016.csv]

	Titer	incubation time	Protease	Rep
1	6.E+09	6	WT protease	1
2	2.E+09	6	WT protease	2
3	4.E+09	6	No protease	1
4	7.E+09	6	No protease	2
5	1.E+08	30	WT protease	1
6	9.E+07	30	WT protease	2
7	1.E+10	30	No protease	1
8	9.E+09	30	No protease	2
9	7.E+04	50	WT protease	1
10	1.E+04	50	WT protease	2
11	4.E+08	50	No protease	1
12	1.E+08	50	No protease	2
13	6.E+09	17	WT protease	1
14	1.E+09	17	WT protease	2
15	7.E+09	17	No protease	1
16	2.E+09	17	No protease	2
