# Supplementary material for: Extracellular activity of a bacterial protease associated with reduced phage infectivity
Source: PLoS One. 2026 May 14;21(5):e0332566. doi: 10.1371/journal.pone.0332566 (PMC13175485; doi:10.1371/journal.pone.0332566)
Supplement: S17 File — (XLSX) [file pone.0332566.s017.xlsx]

## Sheet: Table S1
peptide position	peptide length	fold change MS intensity for supernatant samples from bacteria expressing vs not expressing WT protease	fold change MS intensity for supernatant samples from bacteria expressing WT vs S219A mutant protease
70	9	5.70213	0.000905405
70	11	8.93891	0.0123556
70	12	0	0
70	13	1.7375	0.0254579
81	10	Inf	3.78448
82	9	4.13613	0.358277
84	7	Inf	3.05665
91	7	Inf	1.69256
91	8	1981.87	4.43243
99	9	99.0099	2.2805
108	16	Inf	2.20438
108	17	Inf	0.883573
110	14	Inf	17.3703
114	7	1869.92	3.3675
114	9	Inf	4.31429
114	10	28233.2	10
114	11	Inf	1.27338
115	9	160.61	9.64789
115	10	Inf	1.31944
116	9	Inf	0.0383007
124	11	26682.5	3.23563
124	38	12.6131	5.28421
125	10	2549.02	2.09302
125	12	Inf	1.5108
125	37	1.95	0.121571
126	9	Inf	2.14359
127	8	275.207	0.869452
128	7	1.64654	2.28311
135	27	99.8331	1.27234
137	25	26.5385	1.99038
139	23	Inf	1.66058
140	22	3821.04	3.09804
141	21	238.095	1.63121
142	20	358.871	1.54335
143	19	2266.5	1.58261
144	18	Inf	1.54762
145	17	16874.1	11.9608
146	16	Inf	2.93162
147	15	Inf	21.123
148	14	Inf	0.480769
149	13	Inf	32.8421
150	12	3.66531	2.76308
152	10	Inf	1.45455
153	9	36.5909	2.56369
154	8	34.5378	7.71107
173	21	1.48451	2.2
174	20	86.7403	15.3922
175	19	50.2439	4.01299
176	18	Inf	10.7673
180	14	1594.87	1.82941
181	13	Inf	3.42754
182	12	226.344	3.42276
183	11	2023.9	2.70213
184	10	19.8675	7.18563
185	9	Inf	4.66926
186	8	127.703	5.65868
216	10	430.508	235.622
217	9	397.638	1954.84
218	8	22.7347	12.1087
226	7	2807.12	1.26133
226	9	2931.03	1.89591
226	11	7329.38	7.48485
226	12	795.238	7.92722
226	14	251.261	2.9604
228	12	2.832	1.9558
229	11	Inf	1.37415
240	10	Inf	0.78781
240	13	35.75	2.6
240	15	500.736	11.2957
240	18	Inf	0.116
249	13	Inf	0.612
253	9	Inf	1.37436
262	12	2254.55	2.52033
265	9	7.25888	2.36364
267	7	251.74	0.92735
